# Supplementary material for: Trends in Real-World Clinical Outcomes of Patients with Anaplastic Lymphoma Kinase (ALK) Rearranged Non-Small Cell Lung Cancer (NSCLC) Receiving One or More ALK Tyrosine Kinase Inhibitors (TKIs): A Cohort Study in Ontario, Canada
Source: Curr Oncol. 2024 Dec 27;32(1):13. doi: 10.3390/curroncol32010013 (PMC11764221; doi:10.3390/curroncol32010013)
Supplement: Supplementary file 1 [file curroncol-32-00013-s001.zip]

Archive with 1 entries (1 files):
- curroncol-3364151-supplementary.pdf
